# Supplementary material for: Volatile Components and Preliminary Antibacterial Activity of Tamarillo (Solanum betaceum Cav.)
Source: Foods. 2021 Sep 17;10(9):2212. doi: 10.3390/foods10092212 (PMC8470738; doi:10.3390/foods10092212)
Supplement: Supplementary file 1 [file foods-10-02212-s001.zip]

Archive with 1 entries (1 files):
- foods-1379790-supplementary.pdf
